# Supplementary material for: Effects of Adsorption and Desorption of Low-Boiling-Point Total Hydrocarbon Gases on Activated Carbon
Source: Materials (Basel). 2024 Jan 12;17(2):384. doi: 10.3390/ma17020384 (PMC10820054; doi:10.3390/ma17020384)
Supplement: Supplementary file 1 [file materials-17-00384-s001.zip]

Archive with 1 entries (1 files):
- materials-2733953-supplementary.pdf
